# Supplementary material for: Captivity-associated variations in fecal testosterone and progesterone metabolite concentrations in mountain gazelle (Gazella gazella)
Source: Front Vet Sci. 2025 Sep 4;12:1621008. doi: 10.3389/fvets.2025.1621008 (PMC12443539; doi:10.3389/fvets.2025.1621008)
Supplement: Supplementary file 2 [file Table_2.XLSX]

## Sheet: Sheet1
Captivity	Sex	Season	Progesterone concentration (ng/g)	Testosterone concentration (ng/g)
Free-ranging	Female	December	38000	1260
Free-ranging	Female	September	682	1030
Free-ranging	Female	April	247	1020
Free-ranging	Female	April	3060	880
Free-ranging	Female	April	1730	870
Free-ranging	Male	September	3550	779
Free-ranging	Female	December	3250	772
Free-ranging	Female	April	33200	710
Free-ranging	Female	April	4000	678
Free-ranging	Male	April	2670	675
Free-ranging	Male	September	702	657
Free-ranging	Female	April	3490	634
Free-ranging	Female	April	40000	594
Free-ranging	Female	December	6295	586
Free-ranging	Male	July	1515	574
Free-ranging	Female	July	1980	571
Free-ranging	Male	April	3490	568
Free-ranging	Female	July	709	557
Free-ranging	Female	April	40000	528
Free-ranging	Male	September	574	526
Free-ranging	Male	September	314	512
Free-ranging	Female	April	40000	508
Free-ranging	Male	July	366	507
Free-ranging	Female	July	1780	500
Free-ranging	Male	July	882	495
Free-ranging	Female	April	643	465
Free-ranging	Male	April	1475	463
Free-ranging	Male	July	328	451
Free-ranging	Male	April	897	449
Captive	Male	April	4000	441
Free-ranging	Female	September	19550	434
Free-ranging	Male	September	302	433
Captive	Male	April	3003	430
Free-ranging	Male	April	649	428
Free-ranging	Female	July	404	424
Free-ranging	Female	July	3393	417
Free-ranging	Male	September	3010	411
Free-ranging	Female	April	2155	411
Free-ranging	Male	December	1158	409
Free-ranging	Female	December	639	409
Captive	Female	September	1850	408
Free-ranging	Male	September	720	397
Free-ranging	Male	December	506	395
Free-ranging	Male	April	3648	391
Captive	Male	April	873	386
Free-ranging	Male	July	6275	381
Free-ranging	Male	December	2621	380
Captive	Female	April	4000	376
Free-ranging	Female	September	442	370
Free-ranging	Male	September	3325	365
Free-ranging	Female	September	1187	358
Free-ranging	Female	July	801	357
Free-ranging	Male	December	276	357
Captive	Male	April	3735	352
Free-ranging	Female	April	337	336
Captive	Female	September	685	334
Free-ranging	Female	December	32200	330
Free-ranging	Female	December	875	330
Free-ranging	Female	September	726	330
Free-ranging	Male	April	1365	325
Free-ranging	Male	December	888	324
Free-ranging	Male	July	934	323
Free-ranging	Male	July	327	318
Free-ranging	Male	December	954	305
Free-ranging	Male	April	3540	304
Free-ranging	Female	April	2580	300
Free-ranging	Male	September	404	300
Captive	Male	September	146	300
Captive	Male	September	333	295
Free-ranging	Female	December	1398	291
Free-ranging	Male	December	604	291
Captive	Male	April	2635	290
Captive	Female	September	894	289
Free-ranging	Male	July	380	285
Free-ranging	Male	April	1620	283
Free-ranging	Male	July	513	282
Captive	Female	April	1875	280
Free-ranging	Female	July	267	280
Captive	Female	September	987	278
Free-ranging	Female	September	4280	276
Free-ranging	Male	July	305	276
Captive	Male	April	1355	270
Free-ranging	Male	September	3725	267
Free-ranging	Female	December	1453	260
Free-ranging	Female	July	666	260
Free-ranging	Female	September	427	260
Free-ranging	Female	July	664	259
Free-ranging	Female	December	3118	256
Free-ranging	Female	December	3339	255
Free-ranging	Male	September	399	252
Free-ranging	Female	September	307	248
Captive	Male	April	1155	245
Free-ranging	Male	April	1415	243
Free-ranging	Female	September	276	242
Free-ranging	Male	September	247	242
Captive	Male	April	928	241
Free-ranging	Male	September	761	241
Captive	Male	April	2685	240
Free-ranging	Male	July	335	238
Free-ranging	Female	December	1807	237
Captive	Male	July	803	237
Free-ranging	Female	April	1090	235
Free-ranging	Female	December	1038	231
Free-ranging	Female	September	242	231
Free-ranging	Male	September	188	230
Captive	Male	April	1105	229
Free-ranging	Male	September	760	227
Captive	Female	September	458	227
Free-ranging	Male	July	334	227
Captive	Female	July	162	223
Free-ranging	Male	September	304	222
Free-ranging	Male	July	227	222
Free-ranging	Female	December	902	221
Captive	Female	September	3523	220
Captive	Female	September	3525	219
Free-ranging	Female	July	278	217
Free-ranging	Female	September	274	215
Free-ranging	Female	September	206	214
Free-ranging	Female	September	552	212
Free-ranging	Female	September	340	212
Free-ranging	Male	September	169	212
Captive	Male	April	1264	211
Free-ranging	Male	December	2387	210
Captive	Female	April	2300	210
Free-ranging	Male	July	415	210
Free-ranging	Male	April	1805	206
Free-ranging	Female	December	510	206
Free-ranging	Female	September	264	204
Free-ranging	Female	December	3360	203
Captive	Female	April	603	203
Free-ranging	Male	September	556	203
Free-ranging	Male	September	287	202
Free-ranging	Female	July	392	198
Free-ranging	Male	September	233	198
Free-ranging	Female	July	551	197
Captive	Male	April	2070	195
Free-ranging	Male	September	207	194
Free-ranging	Male	July	179	194
Free-ranging	Female	July	1535	189
Free-ranging	Female	September	441	189
Captive	Male	July	591	188
Captive	Female	April	576	188
Free-ranging	Male	September	436	188
Captive	Male	July	334	188
Free-ranging	Female	July	460	187
Free-ranging	Female	July	235	187
Free-ranging	Female	July	409	186
Free-ranging	Male	September	280	186
Free-ranging	Female	September	438	185
Free-ranging	Male	July	224	185
Captive	Male	April	1305	184
Free-ranging	Female	July	343	184
Free-ranging	Male	July	279	183
Free-ranging	Male	July	163	183
Free-ranging	Male	September	336	182
Free-ranging	Male	September	280	182
Captive	Male	December	638	181
Free-ranging	Female	September	406	180
Captive	Female	July	232	180
Free-ranging	Male	July	197	180
Free-ranging	Male	April	330	179
Free-ranging	Female	September	170	178
Captive	Male	April	703	177
Captive	Male	July	446	175
Free-ranging	Male	July	309	174
Captive	Female	September	308	173
Free-ranging	Female	September	460	172
Free-ranging	Female	December	7450	171
Free-ranging	Female	July	1695	170
Free-ranging	Female	December	842	170
Free-ranging	Female	July	276	168
Captive	Male	July	252	168
Captive	Female	July	639	167
Free-ranging	Female	September	211	167
Free-ranging	Female	July	3000	166
Captive	Female	September	342	166
Free-ranging	Female	July	297	166
Captive	Male	July	278	166
Captive	Female	April	641	165
Free-ranging	Male	September	284	165
Captive	Female	July	212	165
Captive	Female	September	606	164
Free-ranging	Male	July	408	164
Free-ranging	Male	July	535	163
Captive	Male	September	371	162
Captive	Male	September	256	162
Free-ranging	Female	September	309	161
Captive	Female	July	265	161
Captive	Female	September	257	159
Free-ranging	Male	September	182	159
Free-ranging	Female	July	181	159
Free-ranging	Female	July	282	158
Captive	Female	September	278	158
Captive	Male	December	551	157
Captive	Female	December	4000	155
Captive	Male	July	298	153
Free-ranging	Female	July	290	152
Captive	Male	July	234	152
Captive	Male	July	227	150
Free-ranging	Male	July	283	149
Free-ranging	Female	September	245	147
Captive	Female	July	179	145
Free-ranging	Female	September	212	144
Captive	Female	July	189	143
Free-ranging	Female	September	358	142
Free-ranging	Female	December	656	140
Captive	Male	July	361	140
Captive	Male	September	188	140
Free-ranging	Male	July	176	140
Free-ranging	Male	September	432	139
Free-ranging	Female	September	604	138
Free-ranging	Female	September	330	138
Free-ranging	Female	December	1638	137
Captive	Female	July	296	136
Free-ranging	Male	September	274	136
Free-ranging	Female	July	212	136
Free-ranging	Female	September	203	136
Captive	Female	December	471	135
Free-ranging	Male	April	713	133
Captive	Female	September	313	132
Captive	Male	July	398	130
Free-ranging	Male	December	313	130
Captive	Male	December	534	129
Captive	Female	July	245	129
Captive	Female	September	258	128
Captive	Male	December	274	127
Free-ranging	Male	September	197	127
Captive	Female	July	137	127
Free-ranging	Male	April	410	126
Captive	Female	July	174	126
Captive	Female	July	172	122
Captive	Male	December	336	120
Captive	Male	December	187	120
Captive	Male	September	190	118
Free-ranging	Male	December	895	115
Free-ranging	Male	September	176	114
Captive	Male	September	135	112
Free-ranging	Female	July	155	111
Free-ranging	Female	July	427	110
Captive	Male	December	309	110
Free-ranging	Male	December	264	109
Free-ranging	Female	September	363	103
Free-ranging	Female	July	109	100
Captive	Male	September	113	96
Captive	Male	July	67	92
Captive	Female	July	52	90
